# Supplementary material for: Islet-autoreactive CD4+ T cells are linked with response to alefacept in type 1 diabetes
Source: JCI Insight. 2023 Nov 8;8(21):e167881. doi: 10.1172/jci.insight.167881 (PMC10721267; doi:10.1172/jci.insight.167881)
Supplement: Supplemental tables 1-5 [file jciinsight-8-167881-s158.xlsx]

## Sheet: Table S1
Supplemental Table 1. Islet antigen peptides used for PBMC stimulation cultures.
Protein*	Peptide	Start	End	Length	Sequence	HLA restriction	Reference
GAD65	p1	1	20	20	MASPGSGFWSFGSEDGSGDS	0401	PMID: 23228173
GAD65	p10	73	92	20	CACDQKPCSCSKVDVNYAFL	0401	PMID: 23228173
GAD65	p14	105	124	20	RPTLAFLQDVMNILLQYVVK	0401	PMID: 23228173
GAD65	p15	113	132	20	DVMNILLQYVVKSFDRSTKV	0401	PMID: 23228173
GAD65	p250	250	266	17	AMMIARFKMFPEVKEKG	DQ8	PMID: 31457096
GAD65	p34	265	284	20	KGMAALPRLIAFTSEHSHFS	0401	PMID: 23228173
GAD65	p35	273	292	20	LIAFTSEHSHFSLKKGAAAL	0401	PMID: 23228173
GAD65	p36	281	300	20	SHFSLKKGAAALGIGTDSVI	0401	PMID: 23228173
GAD65	p37	289	308	20	AAALGIGTDSVILIKCDERG	0401	PMID: 34806648
GAD65	p38	297	316	20	DSVILIKCDERGKMIPSDLE	0401	PMID: 23228173
GAD65	p39	305	324	20	DERGKMIPSDLERRILEAKQ	0401	PMID: 23228173
GAD65	p41	321	340	20	EAKQKGFVPFLVSATAGTTV	0401	PMID: 23228173
GAD65	p45	353	372	20	ICKKYKIWMHVDAAWGGGLL	0401	PMID: 23228173
GAD65	p47	369	388	20	GGLLMSRKHKWKLSGVERAN	0401	PMID: 23228173
GAD65	p48	377	396	20	HKWKLSGVERANSVTWNPHK	0401	PMID: 23228173
GAD65	p55	433	452	20	YDLSYDTGDKALQCGRHVDV	0401	PMID: 23228173
GAD65	p60	473	492	20	KCLELAEYLYNIIKNREGYE	0401	PMID: 23228173
GAD65	p489	489	508	20	EGYEMVFDGKPQHTNVCFWY	0301	PMID: 34806648
GAD65	p69	545	564	20	VSYQPLGDKVNFFRMVISNP	0401	PMID: 23228173
GAD65	p70	553	572	20	KVNFFRMVISNPAATHQDID	0401	PMID: 23228173
IGRP	p8	8	25	18	GVLIIQHLQKDYRAYYTF	0301	PMID: 16493034
IGRP	p3	17	36	20	KDYRAYYTFLNFMSNVGDPR	0401	PMID: 16493034
IGRP	p225	225	244	20	LRVLNIDLLWSVPIAKKWCA	0301	PMID: 16493034
IGRP	p31	241	260	20	KWCANPDWIHIDTTPFAGLV	0401	PMID: 16493034
IGRP	p39	305	324	20	QLYHFLQIPTHEEHLFYVLS	0401	PMID: 34806648
ZNT8	p1	1	20	20	MEFLERTYLVNDKAAKMYAF	0401	PMID: 34806648
ZNT8	p2	9	28	20	LVNDKAAKMYAFTLESVELQ	0401	PMID: 34806648
ZNT8	p3	17	36	20	MYAFTLESVELQQKPVNKDQ	0401	PMID: 34806648
ZNT8	p20	202	221	20	GHNHKEVQANASVRAAFVHA	0401	PMID: 34806648
ZNT8	p217	217	236	20	AFVHALGDLFQSISVLISAL	0401	PMID: 23390544, 21471440
ZNT8	p28	266	285	20	ILKDFSILLMEGVPKSLNYS	0401	PMID: 34806648
ZNT8	p36	330	349	20	VRREIAKALSKSFTMHSLTI	0401	PMID: 34806648
PPI	p1302	76	90	15	SLQPLALEGSLQKRG	0401	PMID: 18385016
INS B	B11-25	35	49	15	LVEALYLVCGERGFF	DQ8	PMID: 31457096, 25267644
IA-2	p957	957	972	25	DQFEFALTAVAEEVNA	DQ8	PMID: 31457096,10562307
*GAD65, glutamate decarboxylase 2 65 kD isoform, NP_000809.1; IGRP, glucose-6-phosphatase 2 isoform 1, NP_066999.1; ZNT8, SLC30A8, zinc transporter 8 isoform a, NP_776250.2; PPI, insulin preproprotein, NP_000198.1; INS B, mature insulin B chain, 3P33_B; IA-2, PTPRN, protein tyrosine phosphatase receptor type N, NP_002837.1.

## Sheet: Table S2
Supplemental Table 2. Antibodies used for sorting and intracellular cytokine panels.
Fluorophore	Marker	Clone	Source	Dilution	Panel Index-sort	Panel ICS
FITC	CXCR3	1C6	BD Pharmigen	1:20	✗
7AAD	BDviaprobe	-	BD biosciences	1:200	✗
PerCP-Cy5.5	CD8	SK1	BD Pharmigen	1:100	✗
PerCP-Cy5.5	CD14	61D3	eBioscience	1:100	✗
PerCP-Cy5.5	CD19	HIB19	Biolegend	1:100	✗
PerCP-Cy5.5	CD56	B159	BD Pharmigen	1:100	✗
PE	CD154	5C8	Miltenyi	1:50	✗
PE/DAZZLE 594	TIGIT	A15153G	Biolegend	1:50	✗
PE-Vio 770	CD38	REA572	Miltenyi	1:40	✗
APC	CD69	FN50	Biolegend	1:100	✗
AF700	CD45RA	HI100	Biolegend	1:200	✗
APC-Cy7	PD-1	EH12.2H7	Biolegend	1:20	✗
BV421	CCR4	L291H4	Biolegend	1:100	✗
BV510	CCR6	11A9	BD Horizon	1:40	✗
BV605	CD4	RPA-T4	Biolegend	1:50	✗
BV650	CCR7	3D12	BD Horizon	1:20	✗
BV786	CD95	DX2	BD OptiBuild	1:20	✗
BUV395	CD2	RPA-2.10	BD Horizon	1:25	✗
BB515	CCR7	3D12	BD Horizon	1:100		✗
AF488	IFNg	4S.B3	BD Pharmigen	1:50		✗
PE-Cy5	FOXP3	236A/E6	ebioscience	1:50		✗
BB700	IL-2	MQ1-17H12	BD Horizon	1:100		✗
PE	CD127	A019D5	Biolegend	1:50		✗
PE/DAZZLE 594	IL-17A	BL168	eBioscience	1:50		✗
PE-Cy7	CD137	4-1BB	Biolegend	1:50		✗
AF647	BHLEH40	DEC1	Novus	1:400		✗
AF700	CD45RA	HI100	Biolegend	1:100		✗
APC-Cy7	PD-1	EH12.2H7	Biolegend	1:50		✗
BV421	GM-CSF	BVD2-21C11	BD Horizon	1:20		✗
ef450	TNFa	MAb11	eBioscience	1:100		✗
BV480	TIGIT	741182	BD opti	1:100		✗
BV570	CD45RO	UCHL1	Biolegend	1:50		✗
BV605	CD4	RPA-T4	Biolegend	1:50		✗
BV650	CD27	O323	Biolegend	1:50		✗
BV711	CD25	2A3	BD Horizon	1:100		✗
BV785	CD95	DX2	Biolegend	1:100		✗
BUV395	CD2	RPA-2.10	BD Horizon	1:25		✗
BUV450	LIVE/DEAD BLUE		Thermo fisher	1:2000		✗
BUV496	CD3	UCHT1	BD Horizon	1:50		✗
BUV737	CD14	M5E2	BD Horizon	1:100		✗
BUV737	CD19	SJ25C1	BD Horizon	1:50		✗
BUV737	CD8	SK1	BD Horizon	1:100		✗
BUV737	CD56	NCAM16.2	BD Horizon	1:50		✗

## Sheet: Table S3
Supplemental Table 3. Numbers of IAR CD4 T cells analyzed by flow cytometry and single cell RNA-sequencing.
Subject ID	HLA DRB1	Treatment group	Total IAR CD4 T cells flow cytometry	Total IAR CD4 T cells scRNA-seq	Cluster 1			Cluster 2			Cluster 3			Cluster 4			Cluster 5
					#Cells	Fraction of cells/subject	Fraction of cells in cluster	#Cells	Fraction of cells/subject	Fraction of cells in cluster	#Cells	Fraction of cells/subject	Fraction of cells in cluster	#Cells	Fraction of cells/subject	Fraction of cells in cluster	#Cells	Fraction of cells/subject	Fraction of cells in cluster
T1DAL-323347	non-DR4	Alefacept	195	17	7	0.411765	0.0284553	0	0	0	2	0.117647	0.00947867	2	0.117647	0.00952381	6	0.352941	0.0244898
T1DAL-576351	DR4	Alefacept	165	57	4	0.0701754	0.0162602	6	0.105263	0.0588235	19	0.333333	0.0900474	14	0.245614	0.0666667	14	0.245614	0.0571429
T1DAL-442289	DR4	Alefacept	256	78	18	0.230769	0.0731707	9	0.115385	0.0882353	24	0.307692	0.113744	18	0.230769	0.0857143	9	0.115385	0.0367347
T1DAL-243767	DR4	Alefacept	132	45	12	0.266667	0.0487805	5	0.111111	0.0490196	7	0.155556	0.0331754	7	0.155556	0.0333333	14	0.311111	0.0571429
T1DAL-430783	DR4	Alefacept	194	53	1	0.0188679	0.00406504	6	0.113208	0.0588235	12	0.226415	0.056872	11	0.207547	0.052381	23	0.433962	0.0938776
T1DAL-185333	non-DR4	Placebo	136	27	2	0.0740741	0.00813008	2	0.0740741	0.0196078	4	0.148148	0.0189573	7	0.259259	0.0333333	12	0.444444	0.0489796
T1DAL-769151	DR4	Alefacept	248	45	18	0.4	0.0731707	4	0.0888889	0.0392157	5	0.111111	0.0236967	9	0.2	0.0428571	9	0.2	0.0367347
T1DAL-920806	DR4	Placebo	189	59	5	0.0847458	0.0203252	6	0.101695	0.0588235	12	0.20339	0.056872	24	0.40678	0.114286	12	0.20339	0.0489796
T1DAL-932593	DR4	Placebo	437	80	46	0.575	0.186992	5	0.0625	0.0490196	11	0.1375	0.0521327	9	0.1125	0.0428571	9	0.1125	0.0367347
T1DAL-975187	DR4	Placebo	210	68	12	0.176471	0.0487805	8	0.117647	0.0784314	14	0.205882	0.0663507	9	0.132353	0.0428571	25	0.367647	0.102041
T1DAL-794749	DR4	Alefacept	320	74	31	0.418919	0.126016	6	0.0810811	0.0588235	14	0.189189	0.0663507	13	0.175676	0.0619048	10	0.135135	0.0408163
T1DAL-504034	DR4	Placebo	187	55	17	0.309091	0.0691057	4	0.0727273	0.0392157	9	0.163636	0.042654	11	0.2	0.052381	14	0.254545	0.0571429
T1DAL-161919	non-DR4	Placebo	116	28	15	0.535714	0.0609756	2	0.0714286	0.0196078	4	0.142857	0.0189573	3	0.107143	0.0142857	4	0.142857	0.0163265
T1DAL-325261	non-DR4	Alefacept	215	68	16	0.235294	0.0650407	10	0.147059	0.0980392	16	0.235294	0.0758294	9	0.132353	0.0428571	17	0.25	0.0693878
T1DAL-589524	DR4	Alefacept	219	86	3	0.0348837	0.0121951	9	0.104651	0.0882353	23	0.267442	0.109005	22	0.255814	0.104762	29	0.337209	0.118367
T1DAL-707887	non-DR4	Alefacept	276	80	5	0.0625	0.0203252	6	0.075	0.0588235	17	0.2125	0.0805687	29	0.3625	0.138095	23	0.2875	0.0938776
T1DAL-137962	DR4	Placebo	342	44	16	0.363636	0.0650407	10	0.227273	0.0980392	4	0.0909091	0.0189573	4	0.0909091	0.0190476	10	0.227273	0.0408163
T1DAL-944872	DR4	Alefacept	207	50	18	0.36	0.0731707	4	0.08	0.0392157	14	0.28	0.0663507	9	0.18	0.0428571	5	0.1	0.0204082
		Total cells:	4044	1014	246			102			211			210			245

## Sheet: Table S4
Supplemental Table 4. Genes differentially expressed between cells in cluster 3 and all other clusters.
Gene symbol	q_value	Log fold change
RPS19	1.04038e-39	-0.32508
TPT1	1.28146e-35	-0.388919
RPS20	3.02987e-35	-0.439523
RPLP2	8.21424e-34	-0.29683
RPLP1	6.1787e-31	-0.291595
RPS6	4.67861e-30	-0.248725
BTG1	1.10735e-28	-0.959245
EIF1	1.09214e-27	-0.36888
DDX5	1.21249e-25	-0.324848
RPL13	2.89905e-25	-0.321784
RPS12	6.18884e-23	-0.339104
RPS3	1.20448e-22	-0.247659
B2M	7.60227e-22	-0.20741
RPS14	1.302e-21	-0.227765
RPS25	1.7157e-21	-0.337297
RPL14	6.89951e-21	-0.379255
RPS21	2.5503e-20	-0.258615
RPL36	2.76057e-20	-0.228104
RPL32	3.48222e-20	-0.337692
RPL30	3.52688e-20	-0.303325
HLA-A	5.96257e-19	-0.252643
RPL31	1.48856e-18	-0.322233
RPL11	1.54098e-18	-0.295991
RPS29	2.57047e-18	-0.416426
CLIC1	5.97442e-18	0.56226
TUBB	1.00688e-17	0.431403
RPL19	3.84666e-17	-0.173465
TNFRSF9	6.29506e-17	0.80447
ACAT2	9.31364e-17	0.747588
UBC	1.62967e-16	-0.261582
RPL34	1.86223e-16	-0.352218
CDK2AP2	2.95064e-16	0.602861
RPS18	3.57333e-16	-0.222131
SRSF5	6.0048e-16	-0.484524
ACOT7	6.87458e-16	1.27754
DYNLL1	8.77968e-16	0.523634
RPL27	4.79442e-15	-0.248031
MT-CO3	1.46289e-14	-0.197568
RPL35A	1.64272e-14	-0.209983
BHLHE40	4.365e-14	1.03391
ATP5A1	4.63438e-14	0.350298
RPL3	4.79872e-14	-0.216777
SNRPA	5.60026e-14	0.657038
SRSF7	7.8708e-14	-0.357316
ATP5G3	8.61925e-14	0.271331
RPS2	1.59622e-13	-0.206107
FTH1	1.75336e-13	-0.535666
CD44	1.99287e-13	-0.580555
GAPDH	3.60317e-13	0.229279
RPL28	4.42659e-13	-0.323403
WARS	7.06213e-13	0.591938
RPL18	1.22803e-12	-0.174179
TUBG1	3.76596e-12	0.978576
RPL38	3.85529e-12	-0.191708
RPL36AL	1.07784e-11	-0.183037
RPS15	1.7288e-11	-0.17516
RPL37A	2.08776e-11	-0.227939
COTL1	3.33697e-11	0.482462
RPL23	4.09211e-11	-0.254947
SMS	4.862e-11	0.65566
COPB2	4.88379e-11	0.639909
ATP5G1	7.11158e-11	0.4082
RPS13	1.0393e-10	-0.195113
RPL12	1.30082e-10	-0.339338
FTL	1.48752e-10	-0.264391
PSMD2	3.55015e-10	0.462979
CCDC167	4.36423e-10	0.781512
GLTSCR2	7.69616e-10	-0.724875
IL7R	7.76984e-10	-0.864033
UBA52	1.06074e-09	-0.199728
ARGLU1	1.46392e-09	-0.70242
RPS11	1.4936e-09	-0.175263
N4BP2L2	1.68754e-09	-0.580969
SYNE2	3.56128e-09	-1.26221
RPL37	3.85194e-09	-0.30357
PDIA6	4.25448e-09	0.418007
RBM25	6.41818e-09	-0.428518
RPS9	1.40286e-08	-0.260375
EEF1B2	1.51458e-08	-0.247451
RPL13A	2.78258e-08	-0.269859
STOML2	2.84188e-08	0.452537
RPL35	3.42322e-08	-0.179854
GALM	3.8329e-08	1.14278
CCNL1	3.94422e-08	-0.546296
DNTTIP2	4.06298e-08	-0.436599
CD53	6.66388e-08	-0.50705
RPL26	6.92384e-08	-0.241445
PPIB	7.89912e-08	0.264735
TUBA4A	1.02824e-07	0.476664
SLC3A2	1.05045e-07	-0.42964
RPLP0	1.53449e-07	-0.177049
PNISR	2.11523e-07	-0.485645
GPS1	2.15218e-07	0.597947
VIM	2.48696e-07	-0.738028
PTPN6	3.70016e-07	0.67501
CCND3	4.37707e-07	0.650049
FNBP4	4.88261e-07	-0.503781
SH2D2A	5.53685e-07	0.47477
IL2RA	5.90815e-07	0.572173
PARK7	6.27936e-07	0.216677
ANXA1	6.33803e-07	-1.39288
HINT1	6.52313e-07	-0.192992
RPL10A	6.65612e-07	-0.212255
VDR	8.77448e-07	1.31102
EIF4A2	1.05577e-06	-0.376456
BCL2A1	1.10023e-06	-0.579082
NAP1L1	1.21901e-06	-0.318431
HLA-B	1.3229e-06	-0.141449
RPS24	1.45648e-06	-0.220172
GBP2	1.486e-06	-0.637501
PRNP	1.79039e-06	-0.717287
RPS16	1.87186e-06	-0.211074
ATP5B	1.96073e-06	0.150286
SON	2.01987e-06	-0.399867
TPM3	2.09385e-06	0.273869
LCP1	2.33856e-06	0.341971
BTF3	2.57578e-06	-0.158344
SRSF11	2.59028e-06	-0.412925
MRPL11	2.77545e-06	0.484117
CALR	2.77545e-06	0.389948
CORO1A	3.1234e-06	0.58034
CD69	3.30843e-06	-0.465847
NOP58	3.60466e-06	-0.318281
ATP5J	4.2197e-06	0.261645
BST2	4.27104e-06	0.595602
RPS27	4.5003e-06	-0.911993
FAM173A	4.52193e-06	1.24824
RPS4X	4.76592e-06	-0.20061
FDPS	5.07654e-06	0.426157
RBM39	5.52045e-06	-0.37484
YPEL5	5.61602e-06	-0.930378
UQCRC1	6.2005e-06	0.448753
RPS6KA1	7.70328e-06	1.23243
PRRC2C	7.85036e-06	-0.347766
TPI1	8.51575e-06	0.146841
DUSP4	8.95884e-06	0.661186
TNFRSF18	9.47584e-06	0.60006
EIF5	9.77064e-06	-0.359908
NDUFB7	1.30998e-05	0.309527
RPL18A	1.4134e-05	-0.358043
SLC35B1	1.4428e-05	0.583445
PTMA	1.58317e-05	-0.140421
DHCR24	1.74569e-05	1.01737
RUVBL1	1.81942e-05	0.617296
ALDOA	1.84135e-05	0.14488
PRDX3	2.0999e-05	0.338545
TXNDC17	2.22529e-05	0.362335
LUC7L3	2.24717e-05	-0.566589
MDH2	2.31338e-05	0.342328
GRAMD1A	2.43131e-05	0.822044
ARHGAP15	2.52704e-05	-0.767943
AGFG2	3.58318e-05	1.82375
RPS5	3.64918e-05	-0.143968
APRT	3.92197e-05	0.224222
VDAC1	4.00267e-05	0.325039
MTIF2	4.00951e-05	0.984215
EIF3A	4.03112e-05	-0.476327
RPL10	4.46611e-05	-0.218441
PPP1CA	4.53932e-05	0.310238
SRRM1	4.84128e-05	-0.400186
CNBP	4.92917e-05	-0.166969
SLAMF1	5.68106e-05	-0.842311
CISH	5.99012e-05	1.43723
MT-CO2	6.29173e-05	-0.137517
M6PR	7.17587e-05	0.396144
MRPL55	7.89018e-05	0.50515
RPL29	0.000137138	-0.151971
MDM4	0.000154812	-0.878578
OGT	0.000165848	-0.73573
HSP90AA1	0.000178354	0.170148
TXN2	0.000185699	0.511459
DDX21	0.000209251	-0.407575
DNAJA1	0.000240164	0.23723
TAF7	0.00026223	-0.468925
MPP6	0.000266613	-0.924954
DBI	0.00027615	0.262422
SLC25A11	0.000276849	0.689122
FAM173B	0.000293744	1.22156
CYTIP	0.000309162	-0.573668
PHB	0.000320896	0.259455
MRPS6	0.000329683	-0.359336
UCP2	0.000375994	0.716354
RPL8	0.000386978	-0.0905907
LSM4	0.000396488	0.338604
SAT1	0.000398641	-0.663075
ALG5	0.000457419	0.421808
RPS17	0.000463974	-0.225901
RPL5	0.000485967	-0.108983
IL4I1	0.000496192	1.52141
ACTG1	0.000571095	0.26794
TMSB4X	0.000578366	-0.202674
SEC62	0.000595923	-0.397988
PEMT	0.000609066	0.756832
PHB2	0.00068024	0.290874
KIAA1551	0.000692633	-0.610667
NFKBID	0.000699149	-1.13747
ANKRD12	0.000704194	-0.496702
RPS15A	0.000718048	-0.317346
PSMB8	0.00080751	0.330557
FUS	0.00082208	-0.377041
PPP1R15A	0.000932053	-0.941096
RPS27A	0.000932053	-0.178638
ATP5EP2	0.000990495	-0.12499
PTPRC	0.000997696	-0.261536
PSMC2	0.0010489	0.301532
EEF1A1	0.0010561	-0.235071
RPL24	0.00121728	-0.282146
LDHA	0.00125377	0.156226
NPIPB5	0.00126093	-0.779881
RPS8	0.00128275	-0.118924
PCGF5	0.00130456	-0.686485
AHSA1	0.00135568	0.248791
SFT2D1	0.00153134	0.54791
DOK2	0.00156776	0.633416
RPL26L1	0.00158953	0.527201
MRPL51	0.0016479	0.32307
CCDC124	0.00166232	0.328473
CLK1	0.00205016	-0.611628
YTHDC1	0.00208648	-0.694759
PDIA3	0.00208648	0.195966
PSMD13	0.00225425	0.246065
APBB1IP	0.00234176	-0.313167
TAP1	0.00242193	0.546153
GADD45A	0.00271424	-0.800482
NTHL1	0.00276507	1.02199
NACA	0.00293291	-0.134911
SLC5A3	0.00299833	-0.881371
PITPNC1	0.00301986	-1.08302
DDX24	0.00323877	-0.376008
OSGEP	0.00324564	0.516778
PABPC1	0.00326712	-0.23908
DDX17	0.0034713	-0.483313
PSMA4	0.00377772	0.218382
MRPL3	0.00378451	0.315395
ATP5D	0.00386434	0.264748
UBE2T	0.00393686	0.759047
LMAN2	0.00419192	0.328538
DDX3X	0.00448343	-0.335915
PDIA4	0.00449012	0.496498
MAT2A	0.0044968	-0.633799
MRPL24	0.00455458	0.462727
COPS6	0.00464153	0.326006
CTSB	0.00504952	0.537206
DDX18	0.00543552	-0.332215
MT1X	0.00552961	0.574057
ATP6V1G1	0.00567473	-0.232021
CRELD2	0.00572501	0.617834
UFM1	0.0058336	-0.391533
MDH1	0.00587655	0.230279
RFXANK	0.00593406	0.677918
SLC25A39	0.00610818	0.371273
LSM2	0.00663937	0.353725
PSMG3	0.00664574	0.595725
DDIT3	0.0069727	-0.830769
PPIG	0.0069936	-0.392581
AMD1	0.00742968	-0.433828
C19orf12	0.00742968	0.920536
CEBPB	0.00750046	-1.52027
C14orf1	0.00764505	0.395517
KLF10	0.0077168	-0.853978
NDUFB10	0.00975386	0.317751
MATR3	0.0098253	-0.247232
NACA2	0.0100423	-0.112915
NAA10	0.0101136	0.337544
CTSH	0.010185	1.13716
CACYBP	0.0104018	0.240514
CCT6A	0.0104731	0.197078
GALE	0.0106898	0.913231
MT-CO1	0.0107611	-0.119379
CALM2	0.0110504	-0.119799
SEC11C	0.0110504	0.276319
VPS25	0.0111927	0.56581
FAU	0.0118452	-0.149168
FOXP1	0.0119162	-0.347052
RPL7A	0.0119872	-0.169138
EVI2A	0.0122035	-0.628931
UBA5	0.0123471	0.490171
HARS	0.012999	0.397165
PLP2	0.0134328	0.369584
TIMM23B	0.0135762	-1.05096
C6orf48	0.0137921	-0.701525
ATP5F1	0.0138628	0.214937
HSPE1	0.0146591	0.170407
LYPLA2	0.0156004	0.38693
ERICH1	0.0157433	-0.622015
CTNNA1	0.0168293	0.625247
ADRBK1	0.0174797	0.751435
ATRX	0.0178399	-0.453338
ZRANB2	0.0185626	-0.406533
GPI	0.0186325	0.322244
DEK	0.0189924	-0.404061
RPL39	0.0198595	-0.325981
NSMCE1	0.0204365	0.440599
SND1	0.0211583	0.494296
HLA-C	0.0216625	-0.152224
MT-ND3	0.0223115	-0.199465
MMAB	0.0234673	0.770636
MICA	0.0247676	1.08545
FDFT1	0.0248366	0.261839
PPIL3	0.0249056	0.66679
AIMP2	0.0257708	0.412068
TMSB10	0.0261292	-0.177633
WDR18	0.0261979	0.445328
TNFRSF1B	0.026339	0.477287
DDOST	0.0266971	0.270889
SSNA1	0.0270552	0.332342
CREBRF	0.0272684	-1.35477
TNIP3	0.0300128	1.14505
PEBP1	0.0302979	0.217381
CD320	0.030366	0.453293
PAPSS1	0.0307233	0.680362
FYB	0.0308636	-0.541939
FAM65B	0.0308636	-1.21591
ITSN2	0.0327338	-0.558698
H3F3C	0.0333795	-0.13022
RPL27A	0.0334471	-0.245801
ACTB	0.0341648	0.109049
JMJD1C	0.0347378	-0.544028
MPV17L2	0.0348052	0.715174
METAP1D	0.0356668	1.38456
MSN	0.0368169	0.276035
HLA-E	0.036884	-0.199732
RNF19A	0.0376006	-0.608391
ANXA6	0.0391829	0.759395
FRYL	0.0393939	-0.80191
ACAA2	0.0393939	0.496888
DECR1	0.0409698	0.569047
RBM33	0.042695	-0.540048
ID2	0.0431218	0.395832
LUC7L	0.044702	-0.536008
CLPP	0.0449121	0.343033
GHITM	0.0452662	0.199491
MT-CYB	0.0454041	-0.10646
PPT1	0.0467669	0.324054
RSL24D1	0.0471207	-0.293524
ARID5B	0.0474744	-0.656676
RNF149	0.0492685	-0.472252
BAZ1A	0.0500539	-0.458001
SLC7A5	0.0508391	-0.816056
C19orf43	0.051912	-0.205046
CYB5A	0.0529126	0.521818
RAP1GDS1	0.0533372	0.627731
MTHFD1	0.0547692	0.632265
TIMMDC1	0.0548335	0.518727
OGG1	0.0552576	0.827691
REEP5	0.0562571	0.321694
CCT7	0.0587668	0.189321
MGA	0.0589744	-0.853208
HMGA1	0.0603325	-0.384859
PTPN7	0.0621216	0.470704
RALA	0.0662826	-0.534313
MCTS1	0.0664171	0.404013
CREB3	0.0678453	0.518903
NDUFB3	0.0681951	0.254559
ZNF830	0.0689041	-0.690712
MXI1	0.0693974	-0.778934
SHMT2	0.0707525	0.450548
FKBP1A	0.07182	0.40496
ECHS1	0.07182	0.406587
PABPC3	0.07182	-0.213836
RIF1	0.0725079	-0.523773
SRSF2	0.0739334	-0.20795
ATM	0.0746408	-0.751925
CTLA4	0.0746408	0.55104
MT-ND2	0.0746408	-0.0989243
TRA2A	0.0760444	-0.602068
MRPL23	0.0839241	0.346112
PRMT1	0.0853468	0.228179
TRUB2	0.0853468	0.460627
EIF5AL1	0.0853468	0.209229
GLRX2	0.086028	0.668043
TXLNG	0.086028	-0.584101
ISG20	0.086028	-0.615639
EVI2B	0.0888584	-0.871818
HMG20B	0.090279	0.497296
PFDN5	0.0909828	-0.159083
PPP1R14B	0.093119	0.218109
RBM26	0.0945384	-0.563458
EEF2	0.0981057	-0.302455
COQ3	0.102388	0.966326
NDUFB6	0.103805	0.217834
SLFN5	0.103805	-1.58542
TAF1D	0.105208	-0.377454
ESF1	0.108771	-0.469779
CCT3	0.108771	0.194147
RSL1D1	0.109456	-0.201829
SARS	0.11874	-0.34226
TOP1	0.119438	-0.363254
AGFG1	0.120852	0.430622
PNN	0.12298	-0.403596
CAMTA2	0.12298	0.724033
RPS23	0.124375	-0.189208
SLC38A5	0.127931	0.567024
FAM162A	0.127931	0.308728
HNRNPA2B1	0.130039	0.102018
CHD2	0.135022	-0.759707
ESCO1	0.138574	-0.635402
H3F3B	0.144268	-0.109726
POLE4	0.146391	-0.376883
NQO2	0.146391	0.598237
CTNNAL1	0.149919	-1.28208
SPOCK2	0.152039	0.502527
NDUFS2	0.152039	0.379958
PNRC1	0.156278	-0.404702
BACH2	0.15911	-0.481761
BOLA3	0.160515	0.385662
OSTC	0.162632	0.228622
FOSL1	0.171881	-0.859689
YIF1A	0.175423	0.319559
ARL2	0.180389	0.401863
MRPL48	0.181077	0.449058
ARL4C	0.181764	-0.745755
SRP68	0.183164	0.428965
PELI1	0.184563	-0.730717
YIF1B	0.186675	0.50253
POLR1C	0.186675	-0.354726
CALM3	0.187335	0.348654
TSEN15	0.187335	0.421379
HMBS	0.187335	0.725759
SEC61G	0.197936	0.18163
RGS10	0.199332	-0.299996
ZC3H11A	0.200016	-0.510058
SMCHD1	0.200699	-0.501298
NDUFS5	0.200699	0.131863
YPEL3	0.202066	-0.787069
KAT6A	0.202749	-0.679918
CCDC91	0.202749	-0.61683
CD52	0.204826	-0.321206
HSPD1	0.210486	0.17665
CDK11A	0.218277	-0.765263
RSF1	0.223223	-0.59538
NPIPB3	0.224613	-0.859912
CCNL2	0.226003	-0.592683
CD7	0.226681	-0.410641
RPL4	0.22736	-0.106471
TRAF3	0.228038	-0.56199
PRPF38B	0.229427	-0.341934
C17orf75	0.232235	0.726629
TSNAX	0.232235	0.487447
NUBP2	0.23288	0.395014
MYC	0.233557	-0.454413
FAM133B	0.243461	-0.674587
IDH1	0.245556	0.86946
PRRC2B	0.246231	-0.943713
TXNRD1	0.252582	-0.478231
THOC7	0.266734	0.304747
NKTR	0.280883	-0.447724
ZBTB20	0.280883	-1.28537
NCL	0.287895	-0.144506
DCTN2	0.299198	0.400659
GADD45B	0.301991	-0.728064
C4orf32	0.304075	-0.899643
FCMR	0.306867	-0.777634
NRBP1	0.311075	0.317103
TPM4	0.312449	0.678462
MCUR1	0.320905	0.473046
TAGLN2	0.325818	0.218872
MRPL13	0.330729	0.254622
TUFM	0.336348	0.197208
C12orf10	0.337716	0.440954
MT-ATP6	0.3405	-0.0927168
CHCHD10	0.34116	0.569418
ALKBH3	0.341819	0.626875
PARP1	0.346724	0.349864
NUDT22	0.346724	0.584652
CPNE1	0.357944	0.322881
GNB2	0.368503	0.497705
SDHB	0.369866	0.192931
SDF2L1	0.390319	0.266753
TM9SF2	0.392385	0.334939
PLIN2	0.396571	-0.456276
PPP2R1A	0.402169	0.295315
VCP	0.402169	0.220789
TESC	0.404882	0.873725
ATF4	0.406944	-0.248872
MACF1	0.409712	-0.576922
LRRC8B	0.425193	-0.722609
PSMD8	0.434313	0.16359
ALG8	0.439194	0.515238
MRPL16	0.447604	0.312609
NSDHL	0.470835	0.443637
NUFIP2	0.473592	-0.58054
HSD17B7	0.473592	0.486977
FURIN	0.473592	0.56381
NDUFV1	0.490322	0.373092
PDCD10	0.495191	0.311045
COPG1	0.504289	0.539563
GON4L	0.504923	-0.481391
BABAM1	0.509787	0.374178
LITAF	0.509787	0.365169
EXOSC5	0.510348	0.364787
ZMAT5	0.513799	0.585789
CAP1	0.518659	0.202063
SQSTM1	0.51929	-0.412769
AGK	0.52133	0.516118
MTMR2	0.52133	0.733442
LCK	0.531042	0.310134
POP4	0.539417	0.366613
BZW2	0.541453	-0.373396
ANTXR2	0.55264	-2.2898
DTD1	0.553969	0.527643
RPF2	0.558817	-0.353516
GIPC1	0.562256	0.833694
GDI2	0.564287	0.220696
ZNF267	0.574056	-0.847198
PDE3B	0.585229	-0.929154
STIP1	0.585229	0.197707
C1orf228	0.586469	0.636717
GPAA1	0.591307	0.563138
DNAJC2	0.596847	-0.321858
WDR43	0.598871	-0.294835
JARID2	0.599488	-0.481546
POU2F2	0.600106	-0.560326
DLD	0.600106	0.340004
TRAPPC1	0.620308	0.308195
TOMM20	0.620922	-0.39484
BDP1	0.622238	-0.349861
ARFGAP3	0.624256	-0.499571
MAD2L2	0.629082	0.454422
YWHAQ	0.631098	0.207013
CLDND1	0.632412	-0.479502
IFT46	0.640042	0.964368
ZBED2	0.642056	0.888285
LAMTOR2	0.644069	0.324884
HNRNPH2	0.644679	-0.56847
CD96	0.650198	-0.481979
CENPN	0.650806	0.841309
SEPT1	0.661232	0.412006
GRPEL1	0.664643	-0.2894
GNB2L1	0.672259	-0.0916847
EIF3H	0.683377	-0.235745
RNF145	0.684682	-0.411086
INO80D	0.721721	-0.689581
CASP8	0.742636	-0.690106
C10orf54	0.75654	-0.4524
ATOX1	0.75654	0.357697
SCAND1	0.763327	-0.348861
PSMD14	0.77022	0.267084
SUB1	0.777111	-0.165275
HDDC2	0.784	0.355187
PDHB	0.784	0.308849
ATP5E	0.790774	-0.128072
C17orf96	0.790774	-1.39406
PPP6R1	0.797544	0.604345
HSD17B10	0.804425	0.241832
BZW1	0.804425	-0.163907
STK17A	0.811188	-0.41214
PRPF4B	0.818064	-0.394467
PDCD6	0.824938	0.210966
ABLIM1	0.86676	-0.616298
MRPL15	0.86676	0.308517
ELOVL1	0.8735	0.395244
IQCB1	0.8735	-0.584697
IFRD1	0.887222	-0.55412
EEF1D	0.887222	-0.396356
TMEM5	0.900936	0.681074
USP36	0.90779	-0.662133
ANK3	0.90779	-1.36598
RARRES3	0.914511	-1.30455
ATP6V1A	0.92136	0.546593
BDH1	0.92136	0.573262
SHFM1	0.928074	0.190785
MORC3	0.928074	-0.582177
HNRNPH1	0.94176	-0.242305
ADSL	0.96255	0.277457
SERBP1	0.983334	-0.238551
MAST4	0.997139	-1.00755
DPM1	1	-0.186412
SCYL3	1	-0.495656
C1orf112	1	-0.0126537
FUCA2	1	0.589645
NFYA	1	-0.061128
NIPAL3	1	0.0804695
LAS1L	1	0.0668256
ENPP4	1	0.240933
ANKIB1	1	0.0212187
CYP51A1	1	0.312742
KRIT1	1	-0.157086
RAD52	1	0.0880637
BAD	1	0.359601
LAP3	1	0.230243
CD99	1	-0.117444
MAD1L1	1	-0.224208
LASP1	1	0.236398
SNX11	1	0.520568
CFLAR	1	-0.219962
NDUFAF7	1	-0.0764544
RBM5	1	-0.365081
ARF5	1	0.23175
POLDIP2	1	0.363686
AK2	1	0.0896253
FKBP4	1	0.113467
KDM1A	1	-0.0235971
RBM6	1	-0.494182
RECQL	1	0.103099
CCDC132	1	-0.121029
NDUFAB1	1	0.15239
SLC25A13	1	0.118553
ST7	1	0.213796
CDC27	1	0.0533948
HCCS	1	0.231574
DVL2	1	-0.193649
UPF1	1	-0.262714
SLC25A5	1	0.0584327
CCDC109B	1	-0.0034188
POLR2J	1	0.135277
DHX33	1	-0.110547
LIG3	1	-0.0177869
RPAP3	1	0.0185587
CIAPIN1	1	0.19655
MSL3	1	-0.258043
CREBBP	1	-0.0447901
GCFC2	1	-0.221149
WDR54	1	-0.107095
KMT2E	1	-0.250999
RHBDD2	1	-0.0809249
IBTK	1	0.188674
ZNF195	1	-0.210273
MYCBP2	1	-0.236714
FBXL3	1	0.011235
ITGAL	1	0.10228
ZFX	1	-0.295565
LAMP2	1	0.0581374
GDE1	1	0.182083
C19orf60	1	0.34917
MAP3K14	1	-0.223848
AP2B1	1	0.273954
ZNF263	1	-0.34016
TNFRSF12A	1	0.100801
KDM7A	1	-0.395869
PHTF2	1	0.257035
FARP2	1	-0.393629
GGCT	1	0.23251
DBF4	1	-0.321703
COX10	1	0.0584029
PAF1	1	-0.0409776
VPS41	1	0.355876
ELAC2	1	0.0874007
ADIPOR2	1	0.205879
PAFAH1B1	1	-0.0462076
KIAA0100	1	-0.0633029
TRAPPC6A	1	-0.547758
MATK	1	0.374787
CD79B	1	0.437019
RPUSD1	1	0.178073
TSR3	1	0.296369
DNAJC11	1	0.083374
MYLIP	1	-0.848365
PSMB1	1	0.107909
NADK	1	-0.22587
CYTH3	1	0.0456845
SYPL1	1	-0.246633
SPAG9	1	-0.763552
SS18L2	1	-0.0095212
CRY1	1	-0.251445
ST3GAL1	1	0.259701
IL32	1	-0.167246
MED24	1	0.293162
HEATR5B	1	0.0938843
CSDE1	1	-0.0039455
UBE3C	1	-0.14672
REV3L	1	-0.792885
FAM76A	1	0.549311
TRAF3IP3	1	0.225644
VTA1	1	0.13272
BAZ1B	1	-0.160542
RANBP9	1	-0.0589462
SPRTN	1	-0.463119
METTL13	1	0.0850108
DYRK4	1	0.298587
ZNF207	1	-0.143715
STARD3NL	1	0.367192
NISCH	1	-0.554097
IDS	1	-0.209797
CD4	1	0.538703
SCMH1	1	-0.646345
FYN	1	-0.0418387
HIVEP2	1	-0.528217
FMO1	1	-0.490285
TCEB3	1	-0.0951751
CLCN6	1	0.351791
BTBD7	1	-0.534763
APBA3	1	0.0691985
ABHD5	1	0.309718
AKAP8L	1	-0.205002
MBTD1	1	-0.196154
UTP18	1	-0.0357588
RNF216	1	-0.245591
TTC19	1	-0.240418
PTBP1	1	0.172123
LARS2	1	0.350246
PIK3C2A	1	-0.131418
RABGAP1	1	-0.29457
QPCTL	1	-0.135599
PPP5C	1	0.340801
MAP4K3	1	0.114017
ZBTB32	1	1.03981
ERCC1	1	0.511822
ELOVL5	1	0.0447357
CALCOCO1	1	-0.998083
UBR7	1	0.302369
MAP4K5	1	-0.543508
PSMC4	1	0.102454
MVP	1	0.347049
NUB1	1	0.0250124
PGM3	1	-0.0979519
POLR3B	1	0.603012
RNF14	1	0.0101493
HEBP1	1	-0.484212
CD6	1	0.167365
TACC3	1	-0.0161542
UFL1	1	0.100013
ZC3H3	1	-0.182972
CAPN1	1	0.204287
SLC30A9	1	0.0282598
COX15	1	0.774112
CCDC88C	1	-0.199603
YAF2	1	0.130532
ZMYND11	1	-0.287386
WAS	1	0.142005
BID	1	-0.443556
NUDCD3	1	0.23313
GLT8D1	1	0.342351
ATP2C1	1	0.0367414
RALBP1	1	-0.0645041
RUFY3	1	-0.387169
AGPS	1	0.48188
CXorf56	1	-0.179286
TTC27	1	0.0611694
CD74	1	0.204528
ZRANB1	1	-0.347852
NCDN	1	0.181671
ZFP64	1	0.344511
MNAT1	1	0.13972
RUNX3	1	0.205388
MRE11A	1	0.27237
SERPINB1	1	0.0459831
SPAST	1	-0.0383718
AQR	1	0.0748748
FHL1	1	0.194056
RTFDC1	1	0.146861
RNF10	1	0.163705
ZDHHC6	1	-0.172189
RNH1	1	0.151329
NDUFS1	1	0.14696
RB1CC1	1	-0.604648
ERP44	1	0.026026
ALAS1	1	0.309761
BIRC3	1	-0.263496
AKAP11	1	-0.0120498
SNAPC1	1	-0.262568
DERA	1	0.0539241
STRAP	1	0.065318
DEF6	1	0.363248
PLEKHO1	1	-0.101773
GCLM	1	-0.171436
UBR2	1	-0.341486
CCDC28A	1	-0.309631
HSF2	1	-0.331682
PHF20	1	-0.237222
TYMP	1	0.382918
NCAPH2	1	-0.115076
TOMM34	1	0.371182
SEC63	1	-0.172269
KPNA6	1	0.0807988
FAS	1	-0.256494
RNASET2	1	0.354717
BTN3A1	1	-0.0812629
MIPEP	1	0.510762
PRKCH	1	-0.173384
IFNGR1	1	0.0355359
B4GALT7	1	0.0805036
VRK2	1	0.223194
VEZT	1	-0.173772
BRD9	1	-0.366134
SNX1	1	0.0761767
TBPL1	1	-0.0007917
BCLAF1	1	-0.197357
SLC39A9	1	0.160516
TFB1M	1	-0.0433463
RABEP1	1	-0.130303
HMGB3	1	0.20231
NUP160	1	8.877e-05
BAK1	1	0.678184
GRN	1	0.264431
FAM13B	1	-0.209891
ARHGAP31	1	0.797056
CENPQ	1	-0.233871
RANBP3	1	0.0151388
ARID4A	1	-0.0404611
TSSC1	1	0.045085
PNPLA6	1	0.0721224
ALG1	1	0.402117
ZCCHC8	1	-0.252149
ABCF2	1	-0.168346
CHPF2	1	0.399174
FUT8	1	0.437627
UBA6	1	-0.316698
PIAS1	1	-0.278593
SLC4A7	1	-0.636793
MAP2K3	1	0.168138
ASTE1	1	0.106216
PEX3	1	0.0982267
GABARAPL2	1	-0.131597
SH3YL1	1	-0.460348
FAM136A	1	0.173921
VCL	1	-0.078709
NSMAF	1	-0.0821183
ADSS	1	0.096748
RFC1	1	-0.0313271
TBC1D23	1	-0.301316
CUL3	1	-0.0861309
ZZZ3	1	-0.347561
TUBG2	1	0.226258
NSUN2	1	-0.0437079
FBXO42	1	-0.176286
MFAP3	1	0.651606
MRI1	1	0.437524
METTL1	1	0.116325
AGA	1	0.246509
PI4K2B	1	0.193154
BOD1L1	1	-0.19586
MAT2B	1	0.052075
CLEC16A	1	-0.385789
SKIV2L2	1	-0.190023
ZFYVE16	1	-0.971859
PNKP	1	-0.189072
PHLPP2	1	-0.112425
SPDL1	1	0.476166
STAU2	1	-0.417356
PHF23	1	-0.103671
INPP4A	1	-0.0784212
LSG1	1	-0.313013
THAP3	1	0.205468
TDP1	1	0.213877
MED17	1	-0.148977
AP2S1	1	0.150867
DCUN1D1	1	0.0068826
JADE2	1	0.270634
LCP2	1	0.287414
TRIT1	1	-0.0907036
HSPA5	1	0.124463
GEMIN8	1	-0.333429
OFD1	1	-0.531465
WDR37	1	-0.327956
YTHDC2	1	-0.215434
ATP6V1H	1	0.163128
POLR2B	1	0.157963
ARAP2	1	-0.303177
TPR	1	-0.173148
DTNBP1	1	-0.164101
C12orf4	1	-0.299713
SCML1	1	-0.654249
MAP4	1	0.299834
GOPC	1	-0.116867
TSPAN17	1	0.0125937
NOP16	1	-0.0049555
ZNF800	1	-0.47699
SNX29	1	-0.0829748
MRPS10	1	0.0966698
VPS13D	1	-0.523463
CELF2	1	0.144664
FAM120A	1	0.0106852
R3HDM1	1	-0.115399
ERCC8	1	0.355426
VAMP3	1	-0.421594
RCN1	1	0.0199096
RFC2	1	0.327846
ARID1B	1	-0.123597
CLPTM1L	1	-0.0385561
HEXB	1	0.151347
JKAMP	1	0.437972
NFE2L3	1	-0.0206014
LIMA1	1	0.919141
LETMD1	1	-0.466643
MAPK9	1	0.189242
FAM160A2	1	-0.305264
HERPUD1	1	0.18314
PIK3CB	1	-0.206134
CYBA	1	-0.229861
THOC3	1	0.245174
HEBP2	1	-0.0641
MPHOSPH9	1	-0.108749
SIKE1	1	0.102712
RRP12	1	-0.314121
MSMO1	1	0.212112
TTC17	1	-0.353496
FOXN3	1	0.207567
AKR7A2	1	0.418388
MRTO4	1	-0.0447676
USE1	1	0.0606658
AP5M1	1	0.0586164
ANAPC4	1	0.0302409
TRAPPC3	1	0.165911
THRAP3	1	-0.138078
PHPT1	1	-0.108411
LY75	1	0.350655
ARID4B	1	-0.296124
SDCCAG8	1	-0.196129
TBC1D22A	1	-0.118348
GALC	1	0.195241
SZRD1	1	-0.120244
CUL1	1	-0.262269
FAM114A2	1	0.468949
CYFIP2	1	0.0341056
TAB2	1	-0.293706
GINM1	1	-0.0060893
EIF2AK2	1	0.0129585
KMT2C	1	-0.634608
PUM2	1	-0.455522
MRPL43	1	0.122268
C4orf27	1	0.161215
ZFR	1	-0.192684
ZNF280C	1	-0.435153
TRAF1	1	0.020548
RC3H2	1	-0.515316
SOAT1	1	-0.25215
PRDM1	1	-0.66586
ATG5	1	-0.0381491
PITHD1	1	0.0187659
MTA3	1	-0.102062
ATP11B	1	-0.30049
SEC61A1	1	0.346434
PPP1R12A	1	0.0348028
POLR3E	1	0.133617
ATP2B4	1	0.0228208
RIOK2	1	-0.0576241
YIPF1	1	0.0978349
NDC1	1	0.0598689
PARP12	1	0.122275
ALDH18A1	1	0.0101922
TARBP1	1	0.436383
CDK17	1	-0.178949
DNAJC25	1	0.0135351
SLC2A3	1	-0.183023
PSD	1	-0.212739
CTDP1	1	-0.430309
YBX3	1	-0.118185
WNK1	1	-0.209379
CCAR1	1	-0.0535401
OGFR	1	-0.353007
SNRNP40	1	0.127238
MPC1	1	0.281328
ACAA1	1	0.290753
HDAC7	1	0.608705
MRPS35	1	0.048773
SFSWAP	1	-0.530167
MON2	1	-0.395737
GPBP1	1	-0.301796
CS	1	0.186348
MRPS24	1	-0.49208
ELMO2	1	0.0884433
WAPAL	1	-0.152787
VMP1	1	-0.208431
APPBP2	1	-0.125307
POLD1	1	0.336334
EIF4B	1	-0.23582
ISOC2	1	0.486208
U2AF2	1	-0.198008
EPN1	1	-0.603942
MED29	1	0.0827232
MTMR1	1	0.126805
HAGH	1	0.10741
RNF4	1	-0.071111
ASUN	1	0.291124
TM7SF3	1	0.642602
TAF2	1	-0.0266693
HIPK2	1	0.16547
TNPO3	1	0.226469
TMEM161A	1	0.156786
LPAR2	1	-0.32687
CTSA	1	0.321959
SUGP2	1	-0.0048534
SLC12A2	1	-0.274572
CNN2	1	0.441352
DDX20	1	0.0374721
BTBD1	1	0.0060167
SBNO2	1	-0.443399
PMS1	1	0.022333
TAF11	1	-0.359966
AP3D1	1	0.236427
ZNF76	1	-0.128522
GNAI3	1	0.186318
IPO5	1	-0.0311506
OAT	1	-0.129994
WDR3	1	-0.202646
PKN2	1	-0.730733
DGKA	1	0.327184
ANKRD44	1	-0.265699
KARS	1	0.0115368
ADAT1	1	-0.0792261
PDIA5	1	0.347191
NDUFB4	1	-0.0342504
SPEN	1	-0.277936
ZC3H15	1	-0.162864
MAP2K4	1	0.111869
TMEM206	1	-0.250926
SLK	1	-0.05154
CYB5R4	1	0.266404
SEC61A2	1	-0.572682
PRKCQ	1	0.312325
ASB1	1	0.0312331
FAM107B	1	-0.323278
TBC1D1	1	-0.418684
CDK13	1	-0.0975033
MTHFD2	1	-0.171339
YBX1	1	-0.133941
PPP2R5A	1	0.159733
ELAVL1	1	0.0527335
DIP2B	1	-0.163238
SMARCD1	1	0.152787
KDM4A	1	0.156394
NFYC	1	0.362107
CD84	1	-0.381522
ZNRD1	1	0.0109161
ZBTB11	1	-0.670649
ATXN3	1	-0.227364
GOLGA5	1	-0.301873
LRRC40	1	-0.0611878
ISOC1	1	0.0621436
TRMT11	1	-0.132642
THUMPD1	1	-0.093671
MSANTD3	1	0.20904
ATG2B	1	-0.0765687
ARFGEF1	1	-0.0024154
MTFR1	1	-0.481383
FECH	1	-0.0869175
MYO9A	1	-0.273855
DDX3Y	1	-0.34125
PFKP	1	-0.155784
IDI1	1	0.0974278
SP100	1	-0.126964
KLF6	1	-0.338763
PPAP2A	1	0.361159
TRAM1	1	0.0169411
TNFRSF1A	1	0.1285
EVI5	1	0.443929
PKM	1	0.0781222
DHX29	1	0.056627
METTL22	1	-0.349127
TP53BP1	1	-0.0040953
RRP15	1	-0.0578388
RHOA	1	0.0478803
DHX8	1	0.0372596
ZFY	1	0.279234
IARS2	1	0.425999
IDH3G	1	0.296494
ROCK1	1	-0.114855
CBFB	1	-0.124971
PDK3	1	0.0543786
HYAL2	1	0.363265
RASSF1	1	-0.388198
IFI35	1	-0.0309496
HEATR6	1	-0.175707
COASY	1	0.590784
MEF2A	1	-0.222587
OTUD5	1	0.119597
TBC1D25	1	-0.352875
ACSL4	1	0.0414031
GPKOW	1	-0.478167
GRIPAP1	1	-0.424241
FTSJ1	1	0.0164994
ATP11A	1	-0.203589
POLR1A	1	0.0182486
LAPTM4A	1	-0.223387
TTC7A	1	0.0539903
IP6K2	1	0.0446489
SRBD1	1	0.350536
KIF2A	1	-0.067899
PSME4	1	-0.618253
SIRT2	1	0.0386645
ERLEC1	1	0.373627
NUP133	1	0.166697
NUCKS1	1	-0.237239
VPS35	1	-0.0476567
DNAJA2	1	0.051644
BCL3	1	-0.0211111
KCNAB2	1	-0.107622
CLEC2D	1	-0.174735
FUNDC1	1	0.191222
RORA	1	0.207448
TGFBR3	1	0.617035
ATP1B3	1	0.103065
PIGB	1	0.136014
MAPK6	1	-0.171057
RAB27A	1	-0.0286278
CECR5	1	0.15391
UFD1L	1	0.16467
PHRF1	1	-0.555855
IKBKAP	1	0.398925
NUCB2	1	-0.0471022
TMEM260	1	-0.0223215
SMG6	1	-0.362569
EXOC5	1	0.132387
DGCR2	1	-0.487655
RNF126	1	-0.032206
MNT	1	-1.37573
ZXDC	1	0.0917797
JMJD6	1	0.142557
POLB	1	0.381173
GBA2	1	0.544064
ASNS	1	-0.21005
AP3M2	1	-0.115668
CFAP20	1	0.120165
CSNK2A2	1	-0.0799833
EIF2B3	1	0.159354
TCOF1	1	0.004677
CDC42	1	-0.0643666
OSBPL3	1	-0.252673
RAD18	1	-0.304848
ATP2B1	1	-0.36019
NCK2	1	0.004758
MAP4K4	1	-0.453782
MGAT4A	1	-0.329131
WDR1	1	0.190236
SNX13	1	-0.241917
ARHGAP10	1	0.0583303
ING3	1	-0.261812
WBSCR22	1	-0.138386
SEL1L	1	-0.0958747
ATP6AP1	1	-0.0682525
TCF3	1	-0.0143431
TRIB2	1	0.164119
DAZAP1	1	-0.380714
MBD3	1	-0.311286
HLTF	1	-0.103881
FAM50A	1	0.209417
FAM3A	1	0.126569
CPSF1	1	0.36931
PDCD2	1	-0.0967747
RDH11	1	0.138355
PRKACA	1	-0.0305119
ADGRL1	1	-0.127835
ACTN1	1	0.104579
PTPN18	1	0.545385
ALDH3A2	1	0.127571
TFRC	1	-0.0804427
SREBF1	1	-0.127814
AFF4	1	-0.153907
UBE2D1	1	-0.0847201
SMC1A	1	0.188209
MARK2	1	0.209595
CHFR	1	-0.0672787
NFATC3	1	0.110592
TRNT1	1	-0.332364
ACADVL	1	0.119961
STK10	1	-0.562299
FBXW11	1	-0.0976006
ACAP1	1	0.165592
DERL2	1	0.0740511
NDE1	1	-0.0613854
AP1M1	1	-0.0798753
XRCC1	1	0.250044
PDE8A	1	-0.334293
NLE1	1	-0.162859
SDHA	1	0.0235013
SMARCE1	1	0.0773682
KDM5A	1	-0.0636159
MAP3K13	1	-0.0305879
ST6GAL1	1	0.198366
TBX21	1	-0.343694
PICALM	1	-0.123357
NSF	1	0.325056
CLASP1	1	-0.0739111
MRPS34	1	0.251732
CLNS1A	1	0.315706
EED	1	0.284507
TSG101	1	0.331414
C17orf85	1	-0.338371
BCS1L	1	0.341921
DPP8	1	0.161392
LMAN1	1	0.277181
HACD3	1	0.0990599
IPCEF1	1	-0.572594
ZZEF1	1	0.0840063
ENO1	1	-0.0145251
MYDGF	1	0.139307
TUBE1	1	-0.0111723
ACTR6	1	0.204789
TIPIN	1	-0.0291985
SRI	1	0.157138
EIF4G3	1	0.18624
NUP37	1	0.366265
ACAT1	1	0.367788
GRAMD4	1	0.215494
ZNF638	1	-0.385997
SLC25A40	1	0.422911
TIMM21	1	0.244188
VPS9D1	1	0.166203
ZNF37A	1	-0.360489
MARK3	1	0.0458795
SLC25A3	1	0.135599
FNDC3B	1	-0.23778
FOSL2	1	-0.467234
TMEM131	1	-0.085729
DLG1	1	-0.408113
RAB7A	1	-0.0718184
BCAP29	1	-0.153399
SART3	1	-0.248553
EXOSC7	1	0.0609031
KIFAP3	1	0.226767
MKRN2	1	-0.30335
MCM6	1	0.476285
REXO2	1	0.1346
RBM7	1	-0.365732
BAZ2A	1	-0.129966
PTPN23	1	-0.459467
MLH1	1	0.431766
UNG	1	0.54456
KLHL20	1	-0.169792
ANKRD13A	1	0.0746417
TPD52	1	0.360353
TRAF4	1	0.311183
PAG1	1	0.367444
GPATCH1	1	0.191022
ICAM3	1	0.243777
NT5C2	1	-0.008428
XAB2	1	-0.211345
ARHGEF1	1	0.114302
STXBP2	1	0.0980541
MAP2K7	1	-0.358184
DGKD	1	-0.356123
TOP2B	1	0.101552
TM9SF3	1	0.0426133
NFKB2	1	0.247213
DNAJC10	1	0.0391018
GTF3C1	1	0.505044
IL4R	1	0.215731
USP33	1	-0.257022
DYNC1I2	1	-0.165295
LRCH4	1	-0.378193
FAM76B	1	0.0387739
SIRT6	1	-0.411091
POLD3	1	-0.106984
CAPZB	1	0.147546
GPR137B	1	-0.129611
JADE1	1	-0.159209
UBE2A	1	-0.14772
CST7	1	-0.180091
PIAS2	1	-0.309301
ARAF	1	0.0553224
MCCC1	1	0.313537
ACER3	1	0.495198
UBE2K	1	-0.0156224
PIK3C3	1	0.0352574
N4BP2	1	-0.0287822
TIGAR	1	0.0333481
TULP3	1	-0.336162
SYNJ2	1	-0.284452
PPP2R5C	1	-0.0321882
GNB1	1	0.146139
MLLT10	1	-0.403119
P2RY10	1	-0.398795
ITM2A	1	-0.037262
NRD1	1	0.18826
VDAC3	1	0.234532
PCM1	1	-0.169304
TNRC6C	1	-0.214412
CBFA2T2	1	-0.131677
ITCH	1	-0.277503
SDF4	1	0.0162489
TOLLIP	1	0.105121
UBE2D4	1	0.0111736
THOC1	1	-0.218476
XRCC5	1	0.0849311
LXN	1	0.672524
SP140	1	-0.0225181
MKNK1	1	0.115634
REXO1	1	0.0443368
SAR1A	1	-0.0366599
CDC14A	1	-0.534499
SENP1	1	0.0566652
CIC	1	0.0764004
PAFAH1B3	1	0.370032
KIF22	1	0.0015628
PGM1	1	0.454528
DDX1	1	0.243219
DNM2	1	0.159067
EPB41L2	1	-0.46684
STX7	1	-0.0751676
RABL2B	1	0.259046
KEAP1	1	0.271079
SLC35C2	1	0.20034
RAB21	1	-0.28817
SMARCA2	1	0.209094
SESN1	1	-0.108412
SRCAP	1	-0.254769
KIAA0020	1	-0.241234
CNOT4	1	-0.510034
PSEN1	1	0.269126
CPOX	1	0.0692232
RBL1	1	0.107094
DLGAP4	1	-0.0087973
AP4E1	1	-0.160822
RSBN1	1	-0.475784
TCF7	1	-0.215369
OSTM1	1	0.0495798
PCNP	1	-0.185503
STK17B	1	-0.292081
ZNF506	1	-0.468598
JMJD4	1	0.0530088
DUSP12	1	-0.0961693
KIAA0141	1	-0.175509
HSPB11	1	-0.025891
WDR70	1	-0.0907301
STRADB	1	0.4764
ME2	1	0.161222
C5orf22	1	-0.0158577
CCNT2	1	-0.308858
TRAF5	1	-0.21683
MRPL22	1	0.185247
GEMIN5	1	-0.203442
NFE2L1	1	-0.446055
GSK3B	1	0.166746
ERC1	1	-0.262723
XPO1	1	0.0709537
RNF13	1	0.194711
PALB2	1	0.099193
LYRM2	1	-0.131775
ZCCHC6	1	-0.317519
TNPO1	1	-0.128834
P2RX5	1	0.666862
ITGAE	1	0.14438
DIS3	1	-0.244251
PIBF1	1	-0.528868
TDRD3	1	0.0817222
NUFIP1	1	-0.433823
PDS5B	1	-0.181118
OXCT1	1	0.0448391
RRAGB	1	0.126123
CYLD	1	-0.187258
SLC27A5	1	0.1308
ZNF586	1	-0.389381
ZNF264	1	-0.636909
CHMP2B	1	-0.0506082
SMAP2	1	0.173674
PPIE	1	-0.0621859
ZMPSTE24	1	0.121223
STARD7	1	0.26231
NOA1	1	-0.203314
REST	1	-0.0486115
SSH1	1	0.0357265
GSTP1	1	0.072628
APLP2	1	0.126229
WBP11	1	-0.0546689
EIF3I	1	0.0835376
TXLNA	1	-0.0306436
NCOA1	1	-0.0721774
RAB10	1	0.215607
HADHA	1	0.188746
CAD	1	0.368941
CD59	1	0.142959
CD82	1	0.128418
AK6	1	-0.164016
MYNN	1	-0.144025
SCAMP1	1	0.101817
PREP	1	-0.0293221
SEH1L	1	0.190539
WDFY1	1	-0.158801
MAP3K4	1	0.153688
ABCB1	1	-1.18935
AKR1B1	1	0.246988
CPNE3	1	0.266335
RRN3	1	-0.47537
DDHD2	1	0.019833
EPS15	1	-0.279522
CHERP	1	-0.332009
ATG16L1	1	0.036857
POMGNT1	1	0.744947
B4GALT1	1	0.349229
CHMP5	1	0.286296
NFX1	1	-0.051522
DIMT1	1	-0.237553
IPO11	1	-0.145591
EIF2AK1	1	0.291704
SNX10	1	0.171577
SEPHS1	1	0.311097
MRPL28	1	0.0317317
RBM22	1	-0.0340252
TMED2	1	0.155255
ERO1LB	1	-0.198783
ZFAND6	1	-0.0568738
HUWE1	1	-0.0332719
ZW10	1	0.189061
ACOX3	1	0.676178
SRRT	1	-0.077138
BAX	1	-0.376252
NLK	1	0.332397
PIGS	1	0.501354
ATXN7L3	1	-0.260664
PGS1	1	-0.0389478
PSMC5	1	0.133546
UIMC1	1	-0.450547
OGFOD1	1	-0.0717027
SH3BP2	1	-0.0677594
NOP14	1	-0.0884502
ADD1	1	0.085626
C14orf166	1	0.0209533
GMCL1	1	0.0725618
SF3B2	1	0.0251701
KLHL42	1	-0.394514
GNAS	1	0.0356446
DNM1L	1	-0.115314
ERGIC2	1	-0.17066
METTL2A	1	0.0634307
ALG6	1	0.207852
CNOT3	1	-0.0107789
PTPN4	1	-0.0825555
KHSRP	1	-0.0704585
EDEM2	1	0.415155
PDRG1	1	-0.201578
DOCK9	1	-0.377827
ANKRD10	1	-0.0735877
TGDS	1	0.452083
COQ9	1	0.293281
CRLS1	1	0.149984
NSFL1C	1	0.101191
C20orf194	1	0.0366785
MAVS	1	0.325779
XRN2	1	-0.266522
KIZ	1	-0.757073
SNX5	1	-0.0490419
RPL6	1	-0.198258
SIRPG	1	0.0452894
MAPKAPK5	1	-0.19093
ANAPC5	1	0.126889
SLC23A2	1	-0.221852
TMEM230	1	-0.0002067
KDM2B	1	-0.0469507
TASP1	1	-0.213196
OAS1	1	0.86784
GCN1L1	1	-0.0896872
PXN	1	-0.545705
KIF16B	1	0.226112
TRMT6	1	-0.009601
BRAP	1	-0.0993506
ERP29	1	-0.0086014
IGBP1	1	-0.102331
FXYD5	1	0.19825
ZNF302	1	-0.640246
CDIP1	1	-0.317868
GANAB	1	0.218436
GMIP	1	0.188611
RBM41	1	-0.192239
LAG3	1	0.941842
MLF2	1	0.0614903
ZBTB25	1	-0.249251
NECAP1	1	-0.233758
DHX32	1	0.499577
RCOR1	1	-0.507032
GPATCH2L	1	-0.334541
LTBP4	1	-0.182466
BLVRB	1	-0.577964
SPTLC1	1	0.0712619
PAPOLA	1	0.0288541
CCNK	1	-0.522123
RGS1	1	-0.481816
MRPS33	1	0.111204
NDUFB2	1	0.0341817
NUDC	1	0.0087585
MAEA	1	0.0912051
STRN4	1	-0.314059
MUL1	1	0.108597
PDCD7	1	0.0242273
SPG21	1	0.0346152
DNAJB11	1	0.192063
RAB11FIP3	1	-0.218154
GNPTG	1	-0.305506
ZNF268	1	-0.34465
GOLGA3	1	0.068339
PABPC4	1	-0.341866
CD209	1	-0.72229
CERS4	1	0.32871
USP48	1	-0.0781504
PDPR	1	-0.266629
AARS	1	0.139031
GLG1	1	-0.190193
TNRC6A	1	-0.153115
EXOC1	1	0.215553
RBM27	1	-0.695652
OSBPL8	1	0.152671
PUS7	1	-0.224936
WDR7	1	-0.136735
TXNL1	1	0.133832
CMTM6	1	0.303743
FH	1	0.429159
SEL1L3	1	0.219355
CDV3	1	-0.324253
ALKBH5	1	0.0281047
NLRP1	1	-0.37533
SPAG7	1	-0.0579825
ZC3HC1	1	0.400411
TMEM101	1	0.294238
CD200	1	-0.382212
PSME1	1	-0.0281319
PPP2R3C	1	-0.126393
RNF31	1	-0.0781157
SCFD1	1	-0.0869434
G2E3	1	-0.421971
HECTD1	1	-0.0805015
HNRNPC	1	-0.0401596
SUPT16H	1	-0.0893307
TOX4	1	-0.273686
GEMIN2	1	0.178167
TINF2	1	-0.0852346
TRPM7	1	-0.57386
SNAP23	1	0.223151
EZR	1	0.0596956
MYL6	1	-0.0639028
AGO1	1	0.248932
UNC13D	1	0.706602
MFSD11	1	-0.0498519
GPATCH2	1	-0.0336846
NUP50	1	-0.256561
COMT	1	0.208189
ECHDC1	1	0.0598176
LRRFIP2	1	-0.434137
SEC22C	1	-0.092302
UPRT	1	0.0691913
CDC23	1	0.282112
AAAS	1	0.304688
CBX5	1	-0.311619
SUCO	1	-0.678704
MSH2	1	0.0858527
MAP3K1	1	0.226567
DHPS	1	-0.030352
HOOK2	1	-0.131282
ARCN1	1	0.091174
TMEM38B	1	-0.317163
PSMD5	1	0.383524
NUP188	1	0.151615
NANS	1	0.0360561
CWF19L1	1	-0.252483
BTAF1	1	-0.3963
IKZF5	1	-0.300373
WAC	1	-0.167564
CREM	1	-0.158888
HIVEP1	1	-0.165797
FKBP5	1	-0.0827096
SRPK1	1	0.0410758
MRPS18A	1	0.224791
TMEM14A	1	0.444537
HSP90AB1	1	0.0448618
CDC5L	1	-0.205446
SIRT1	1	-0.917163
HNRNPH3	1	-0.154888
IFT74	1	-0.398899
JAK2	1	-0.433448
SH3GLB1	1	0.133052
SCD	1	0.154919
TMED1	1	0.351415
RAB18	1	-0.0019124
FAM21A	1	0.0906409
MAST3	1	0.643715
MYO9B	1	-0.245461
KCNK6	1	-0.0406868
SETD1A	1	-0.234931
BCL7C	1	0.280216
CIRBP	1	-0.274719
HNRNPM	1	0.186073
TECR	1	0.173124
TIMM13	1	0.101366
CDC34	1	0.148615
MTAP	1	0.0558311
POLR2E	1	0.140085
POLRMT	1	0.585226
RASSF7	1	-0.154124
MKNK2	1	-0.047802
TRMT2A	1	0.170073
RANBP1	1	0.171218
ZDHHC8	1	-0.151163
MED15	1	-0.221907
SNAP29	1	0.235735
CRKL	1	-0.380413
LZTR1	1	0.2344
SMARCB1	1	0.329327
BCL2L13	1	0.426072
CABIN1	1	-0.0289224
TBC1D10A	1	0.441944
SF3A1	1	0.111832
SEC14L2	1	-0.183119
PPIL2	1	-0.130309
SNRPD3	1	0.119119
PES1	1	-0.268073
MAPK1	1	0.222458
SLC35E4	1	-0.340613
DGCR14	1	0.129384
MFNG	1	0.0158001
SLC25A1	1	0.172144
GGA1	1	-0.0489256
HIRA	1	-0.749709
LGALS1	1	-0.166972
HPS4	1	-0.761525
PIK3IP1	1	-0.700709
SRRD	1	0.169237
TFIP11	1	-0.039492
ANKRD54	1	0.211217
EIF3L	1	0.0597054
NHP2L1	1	-0.0045308
CENPM	1	0.22786
TCF20	1	-0.33767
HSCB	1	-0.0151993
TOMM22	1	0.0908407
RTCB	1	0.0156708
JOSD1	1	0.0447137
FBXO7	1	0.162696
GTPBP1	1	-0.170725
POLDIP3	1	-0.113949
PPP6R2	1	-0.566525
SBF1	1	0.108933
SUN2	1	-0.467881
CYB5R3	1	0.269723
LMF2	1	-0.263539
RHBDD3	1	-0.142699
PACSIN2	1	0.0705169
AP1B1	1	0.165209
HMGXB4	1	-0.277059
TOM1	1	-0.125699
CHKB	1	0.0055838
BIK	1	0.683536
MCAT	1	0.219396
THOC5	1	-0.0587761
MCM5	1	0.0558097
ARSA	1	0.158452
TSPO	1	0.167985
TTLL12	1	-0.14548
ASCC2	1	0.134585
MTMR3	1	-0.646383
MIEF1	1	-0.153897
MYH9	1	-0.0170878
SAMM50	1	0.268573
GRAP2	1	0.240447
EIF3D	1	-0.147089
TNRC6B	1	-0.548996
SGSM3	1	0.135246
IFT27	1	0.229747
KIAA0930	1	-0.0429162
SLC25A17	1	-0.0962208
FAM118A	1	-0.548408
KCTD17	1	0.321353
ST13	1	0.167217
IL2RB	1	0.306576
RBX1	1	-0.055037
EP300	1	-0.276099
L3MBTL2	1	0.144813
RANGAP1	1	0.0587713
ZC3H7B	1	0.0082082
PHF5A	1	-0.0728825
ACO2	1	0.193724
POLR3H	1	0.0688457
TRMU	1	0.286329
PMM1	1	-0.060303
DESI1	1	0.260443
CERK	1	0.212013
BRD1	1	-0.488401
ZBED4	1	-0.438996
FKBP3	1	0.0911776
SDR39U1	1	0.0006669
GZMB	1	-0.366077
RBM23	1	0.0741196
PRMT5	1	0.35028
AP4S1	1	-0.116741
VCPKMT	1	-0.325142
SOS2	1	-0.613483
NIN	1	-0.11922
PSMC6	1	0.14056
GNPNAT1	1	-0.197732
DDHD1	1	-0.558454
CNIH1	1	0.11704
CGRRF1	1	0.0058325
ATP6V1D	1	-0.0355281
PIGH	1	0.201936
PSMA3	1	0.0657583
VTI1B	1	0.201474
TIMM9	1	-0.136473
KIAA0586	1	0.0007483
TMED8	1	0.0727748
DAAM1	1	-0.252637
SPTLC2	1	0.0493496
RIN3	1	0.186965
ALKBH1	1	-0.0684881
SNW1	1	-0.202874
ITPK1	1	0.26775
DHRS7	1	0.1907
PPM1A	1	-0.248741
ERH	1	0.103523
HIF1A	1	-0.0776513
SUSD6	1	-0.0871529
DICER1	1	-0.212203
ZFYVE21	1	0.690101
ZC3H14	1	0.124623
PCNX	1	-0.589374
GSKIP	1	0.0629772
VRK1	1	-0.0699273
PSMC1	1	-0.802597
RPS6KA5	1	-0.63423
SMEK1	1	-0.205108
PSMB5	1	0.215771
YY1	1	-0.319258
ACIN1	1	-0.19511
CCNB1IP1	1	-0.115035
TRIP11	1	-0.436621
APEX1	1	0.159253
PABPN1	1	-0.279335
ARHGAP5	1	-0.292735
CINP	1	0.17645
SRP54	1	0.0586666
CHD8	1	-0.236746
PCK2	1	0.241155
KIAA0391	1	-0.160148
DCAF11	1	0.177912
PSMA6	1	0.212063
NFKBIA	1	-0.0928639
EMC9	1	0.37266
PSME2	1	-0.0781552
BRMS1L	1	0.222642
TM9SF1	1	0.073868
SEC23A	1	0.163967
GMPR2	1	0.0650236
RABGGTA	1	0.407007
PCIF1	1	-0.0876346
GSS	1	0.0932983
TRPC4AP	1	-0.168248
PYGB	1	-0.171678
ABHD12	1	0.340064
UQCC1	1	0.113961
ZMYND8	1	0.0973441
IFT52	1	0.227415
NDRG3	1	0.137837
SLA2	1	0.713876
C20orf24	1	0.0263744
NFATC2	1	-0.0291891
STK4	1	-0.0961459
ADNP	1	-0.389385
PFDN4	1	0.0650453
CSTF1	1	0.0001909
RAE1	1	0.0185577
TPD52L2	1	0.0803482
DNAJC5	1	-0.258943
NELFCD	1	0.19643
PRPF6	1	0.0454709
SLMO2	1	-0.189015
MTG2	1	0.107165
PSMA7	1	0.0174196
SLCO4A1	1	-0.0927969
MRGBP	1	0.243372
DIDO1	1	-0.362598
GID8	1	-0.202418
ARFGAP1	1	-0.34096
C20orf27	1	0.136286
CDC25B	1	0.362058
RNF24	1	-0.304809
ARFRP1	1	0.0290405
NDUFAF5	1	-0.109292
TRIB3	1	-0.0340743
RASSF2	1	0.107007
CSNK2A1	1	-0.0348061
CDS2	1	0.0263966
HM13	1	0.208977
SEC23B	1	0.320916
TM9SF4	1	0.0317963
CRNKL1	1	-0.0743339
POFUT1	1	0.353173
SAMHD1	1	0.644047
KIF3B	1	0.335319
NOP56	1	-0.192101
MANBAL	1	0.392194
IDH3B	1	0.181106
MAPRE1	1	0.0087551
CDK5RAP1	1	0.054931
TTI1	1	-0.21364
RPRD1B	1	-0.409888
CHMP4B	1	-0.0591196
ACTR5	1	-0.154432
AHCY	1	0.360078
PPP1R16B	1	0.0749866
DHX35	1	0.0784487
DNTTIP1	1	0.283647
PIGU	1	0.321574
ACOT8	1	0.20272
APMAP	1	-0.0244425
ADNP2	1	-0.11195
RBFA	1	0.0125214
USP14	1	0.055127
VAPA	1	-0.218014
METTL4	1	-0.114001
LPIN2	1	-0.270669
MYL12A	1	0.176881
CEP76	1	-0.0126806
CEP192	1	-0.124707
RNMT	1	-0.308579
RNF125	1	-0.530845
MIB1	1	-0.366652
RBBP8	1	-0.183949
RIOK3	1	-0.167455
CSTF2	1	0.329838
PSMD10	1	0.249221
ATG4A	1	-0.001303
TBL1X	1	0.176825
PGRMC1	1	-0.0018128
POLA1	1	0.0882825
NKAP	1	0.0453988
NXT2	1	0.310822
ALG13	1	-0.173133
PRPS2	1	-0.279607
MOSPD1	1	0.394331
AMMECR1	1	-0.0819625
WDR13	1	0.0812791
XIAP	1	-0.347372
STAG2	1	-0.040871
ATP11C	1	-0.240534
CCDC22	1	0.605054
RBBP7	1	-0.132126
SLC25A14	1	-0.0674766
FMR1	1	-0.342728
PIM2	1	0.0720918
SLC35A2	1	-0.288178
PQBP1	1	-0.115946
EMD	1	-0.107086
TAZ	1	0.15854
PGK1	1	0.0575451
MAGT1	1	-0.0994565
UBL4A	1	0.52374
EEA1	1	-0.299279
CDK16	1	-0.0207085
USP11	1	0.0983133
HTATSF1	1	0.313474
CD40LG	1	-0.367346
TIMP1	1	-0.263981
PIN4	1	-0.0172387
PORCN	1	0.724651
MAGED2	1	-0.037541
RBM3	1	-0.0671822
PBDC1	1	-0.091866
GLA	1	0.449973
ARMCX3	1	-0.10793
BEX4	1	-0.149447
NDFIP2	1	0.0995285
FNDC3A	1	-0.121369
CDADC1	1	0.236585
STK24	1	0.344168
DNAJC3	1	0.0216633
ARHGEF7	1	-0.522734
PARP4	1	-0.288391
SUPT20H	1	-0.0920855
MRPS31	1	0.183504
KPNA3	1	-0.160887
RGCC	1	-0.106627
VWA8	1	0.288067
DGKH	1	0.292144
INTS6	1	-0.284494
DHRS12	1	-0.209557
CLN5	1	-0.0085239
MGRN1	1	-0.536047
TRADD	1	-0.0900753
PHKB	1	-0.0501227
LYRM1	1	-0.0798729
NUTF2	1	0.211597
NUP93	1	-0.0707379
CENPT	1	-0.444814
NFAT5	1	-0.220221
LONP2	1	0.248096
N4BP1	1	-0.533171
ARL2BP	1	-0.0882948
DHODH	1	0.0577549
CTCF	1	0.068924
ACD	1	-0.0313259
POLR2C	1	0.0598231
PARD6A	1	0.434341
USB1	1	0.353542
CYB5B	1	0.11854
NME3	1	-0.0535882
PSMD7	1	0.0366271
SETD6	1	-0.176826
VAC14	1	-0.0157672
TANGO6	1	0.224655
SLC7A6OS	1	-0.156726
SLC7A6	1	-0.438624
WDR59	1	0.135653
MON1B	1	0.474896
CMC2	1	-0.110093
AXIN1	1	-0.380413
HCFC1R1	1	-0.0957802
NPRL3	1	0.176504
MPG	1	0.179026
HSDL1	1	-0.581276
TAF1C	1	-0.657391
NAGPA	1	-0.255296
USP10	1	-0.154374
TSC2	1	0.0447285
NME4	1	0.247147
ABCC1	1	-0.210452
NARFL	1	0.320928
METRN	1	0.635019
FBXO31	1	-0.10891
STUB1	1	0.0311882
NUBP1	1	-0.0175053
UBE2I	1	-0.202129
CAPN15	1	-0.337782
GSPT1	1	-0.0967347
CLUAP1	1	-0.135267
UBFD1	1	-0.0928615
TCEB2	1	-0.000965
GGA2	1	-0.0630753
USP31	1	-0.136181
HMOX2	1	0.255338
DNAJA3	1	-0.0173944
BFAR	1	-0.0769825
RBL2	1	-0.0610635
PYCARD	1	-0.781538
MAZ	1	0.205311
STX4	1	0.0687918
CDIPT	1	-0.0055616
BCKDK	1	0.479189
KAT8	1	0.115207
NOMO1	1	-0.307065
IL21R	1	-0.12533
CCP110	1	-0.343902
C16orf62	1	0.385174
KNOP1	1	0.167179
AAGAB	1	0.15444
LACTB	1	-0.250343
CSK	1	0.430739
HERC1	1	-0.436592
TRIP4	1	-0.0134157
MTFMT	1	-0.260978
RAB11A	1	0.0140483
RPAP1	1	0.0132241
EHD4	1	-0.206485
TMEM87A	1	-0.450218
ZNF106	1	0.0086395
CEP152	1	-0.396859
DTWD1	1	0.307924
GABPB1	1	-0.302189
DNAJC17	1	-0.0931291
EIF3J	1	-0.307883
SPG11	1	0.0904914
BLOC1S6	1	-0.0620286
SGK3	1	-0.244782
CSPP1	1	-0.53713
ZDHHC2	1	-0.42133
TRIM35	1	-0.0066357
ZFAND1	1	-0.221157
INTS9	1	0.0125239
NBN	1	0.195366
IMPAD1	1	0.378859
LAPTM4B	1	0.166986
UBE2W	1	-0.48217
POP1	1	0.017521
IKBKB	1	-0.311842
STK3	1	-0.0089809
RAB2A	1	0.104884
EIF3E	1	-0.101998
EMC2	1	0.132113
NDRG1	1	-0.547503
ARMC1	1	0.117621
SPAG1	1	-0.602165
CHRAC1	1	-0.0516091
UBR5	1	-0.315331
GSDMD	1	-0.12584
TSTA3	1	0.229561
SQLE	1	0.408819
INTS10	1	0.0326146
ERI1	1	0.293288
SLC39A14	1	-0.223605
MTMR9	1	-0.404163
LEPROTL1	1	0.253388
DCTN6	1	0.0507857
R3HCC1	1	-0.118671
GSR	1	-0.073187
TNFRSF10A	1	-0.273277
UBXN8	1	-0.300541
PPP2CB	1	-0.0057489
KLHDC4	1	-0.773274
MCM4	1	0.117073
KCTD9	1	-0.798855
ASAH1	1	0.163893
BNIP3L	1	-0.307419
MAN2B1	1	0.303937
KCNN4	1	0.570366
NUCB1	1	0.0006271
MAP4K1	1	0.205434
ECH1	1	0.127777
HNRNPL	1	-0.312662
NFKBIB	1	-0.0018652
SNRNP70	1	0.184249
CLPTM1	1	0.153867
RELB	1	-0.120084
CLASRP	1	-0.632893
LIN7B	1	-0.386504
PIH1D1	1	0.217966
DOT1L	1	-0.24339
PLEKHJ1	1	0.002369
RNASEH2A	1	0.604102
CD37	1	-0.237263
SF3A2	1	-0.267772
OAZ1	1	0.0088346
TRMT1	1	0.176832
[truncated: 5,541 more rows]

## Sheet: Table S5
Supplemental Table 5. Type 1 diabetes subjects for BHLHE40 and intracellular cytokine analysis.
Subject ID	Patient Type	Age	Sex	Diabetes duration (y)	Random C-peptide	Fasting at blood draw
BL1298714-01	Type 1 Diabetes	15	Female	5.1	Undetectable	Not fasting
BL1284985-02	Type 1 Diabetes	17	Male	2.3	Detectable	Not fasting
BL487984-03	Type 1 Diabetes	26	Male	1.4	Detectable	Not fasting
BL1189566-04	Type 1 Diabetes	10	Male	8	Undetectable	Not fasting
BL972847-05	Type 1 Diabetes	38	Female	1.2	Detectable	Fasting
