# Supplementary material for: Islet-autoreactive CD4+ T cells are linked with response to alefacept in type 1 diabetes
Source: JCI Insight. 2023 Nov 8;8(21):e167881. doi: 10.1172/jci.insight.167881 (PMC10721267; doi:10.1172/jci.insight.167881)
Supplement: Supporting data values [file jciinsight-8-167881-s159.xlsx]

## Sheet: Fig 1B
Islet Naïve	CD4 Naïve	Islet TSCM	CD4 TSCM	Islet TCM	CD4 TCM	Islet TEM	CD4 TEM
41.9976	39.8	3.58872	1.79	45.1	48.6	4.62	6.57
50.3328	52.2	8.4672	4.11	33.9	38	2.42	3.55
32.8125	33.8	4.6875	1.56	52.3	54	6.64	8.68
18.9484	25.5	31.0896	21.2	34.8	37.6	9.09	12.1
19.5767	28.8	20.5942	15	44.3	41.6	11.3	10.4
11.0284	23.7	20.5716	20.2	53.7	45.2	13.2	8.48
64.17	63.9	4.8438	3.83	30.2	30.2	0.4	1.12
51.2758	53.6	5.8242	2.19	33.3	35	5.82	5.6
59.9643	61.5	8.2106	3.31	22.4	27.2	3.66	4.5
28.5768	41.4	3.8232	1.73	53.3	44.9	10.5	9.13
55.97	60.9	24.0864	17.3	20.9	22.5	0.94	0.42
58.844	58.8	5.3523	2.3	33.2	35.7	2.67	2.18
43.1	32.4	0	0.35	54.3	62	0.86	3.54
42.7823	47.6	0.93081	0.5	50.7	45	2.33	4.1
32.4009	38.5	0.91242	0.41	56.2	53.6	6.85	5.6
35.53	49.8	11.97	3.77	39.9	39	4.35	5.1
36.4994	30.4	4.3848	1.23	50.6	59.7	4.09	7.41
22.748	35.5	1.936	1.51	46.4	44.9	11.1	13.1

## Sheet: Fig 1C
Viral Naïve	CD4 Naïve	Viral TSCM	CD4 TSCM	Viral TCM	CD4 TCM	Viral TEM	CD4 TEM
2.8704	37.5	0.2496	1.81	82	49.3	14.6	8.06
5.425	50.4	2.325	3.88	87.3	40.2	4.39	3.46
1.18332	29.2	0.52668	1.7	77.6	54.8	20.2	11.4
1.41596	25.8	2.47404	14.1	58.7	37.6	36.7	17.9
1.422	33.3	3.078	9.3	61.6	37.8	32	13.4
1.28271	23.3	1.70729	18.7	72.2	42.1	23.9	11.5
3.25801	57.7	1.01199	7.6	89.8	31.5	5.4	1.67
11.5596	54.7	3.4632	2.92	61.8	31.4	19.1	6.07
6.80028	52	2.65694	11.1	70.8	25.3	19.2	5.99
2.31066	37.4	0.65934	2.86	79.2	45.3	17.5	10.9
9.6228	48.5	50.4306	31.3	37.5	21	1.01	0.57
9.729	58.9	2.3575	2.38	77.2	32.9	10.7	3.38
2.5	31.2	0	0.43	91	60.2	6	5.21
4.50908	42.6	2.4225	1.48	86.9	47.2	6.06	5
8.47	40.8	0	0.39	74.6	49.3	16.4	6.38
5.2626	49.2	3.6874	2.27	80.5	40.3	8.95	5.83
3.21657	29.9	0.49343	1.04	77.7	56.2	17.9	10.4
1.79375	32.5	1.07625	2.01	70.6	44.2	25.4	15.5

## Sheet: Fig 1D
	Naïve	TSCM	TCM	TEM
Total CD4	43.23	5.683	42.48	6.199
Islet	39.2532	8.95963	41.9722	5.60222
Viral	4.59065	4.36776	74.2778	15.8561

## Sheet: Fig 1E
Islet Th1	Total CD4 Th1	Islet Th2	Total CD4 Th2	Islet Th17	Total CD4 Th17	Islet Th1/Th17	Total CD4 Th1/17
29.8	21.19	7.45	11.06	8.51	9.6	19.1	6.41
44.8	20.6	8.62	11.92	1.72	5.56	22.4	4.06
38.9	32.16	10.7	11.44	7.38	4.05	10.7	5.49
16.7	15.68	6.67	21.4	58.3	38.39	11.7	12.67
11.9		16.9		40.7		16.9
15.1	14.52	37.6	40.77	34.4	29	8.6	7.47
6.98	11.56	24.4	29.75	17.4	23.58	9.3	5.16
16.7	11.03	23.6	26.37	43.1	20.36	1.39	4.76
10	11.47	30	28.21	20	29.45	12.7	7.03
10.9	14.05	8.53	20.55	6.98	18.93	30.2	7.85
16.9	15.68	22.5	23.79	19.7	23.99	21.1	11.28
17.5	13.1	17.5	28.05	16.2	23.84	13.8	8.95
3.33	5.73	30	43.18	13.3	11.89	1.67	1.17
18.7	20.14	20.6	24.75	28	13.35	15	9.27
26.8	15.14	25.4	38.53	10.1	13.45	10.1	3.69
9.09	17.85	25.6	26.03	12.4	14.78	12.4	10.95
16.3	26.45	6.32	17.06	11.1	12.51	14.7	14.07
28.3	21.74	10.6	16.46	7.96	9.93	10.6	3.07

## Sheet: Fig 1F
Viral Th1	Total CD4 Th1	Viral Th2	Total CD4 Th2	Viral Th17	Total CD4 Th17	Viral Th1/Th17	Total CD4 Th1/17
56.2	20.61	2.98	12.08	1.42	15.93	20.9	10.18
64.6	21.43	1.7	17.21	0.57	10.02	20.1	6.02
67.9	34.19	0.4	12.92	0.94	6.14	18.9	8.1
41.1	13.47	22.2	22.36	19.6	40.55	17.4	10.25
36.1	12.66	12.9	26.8	14.4	30.18	36.1	13.96
39.6	14.35	24.4	40.66	14.3	29.32	19.6	6.97
32.7	10.13	16.8	31.33	10.9	24.41	21.1	4.83
46	10.49	14.4	26.82	12.2	21.7	17.3	4.98
27.9	10.5	25.5	29.08	17.7	31.44	25.7	6.76
34.7	12.37	9.28	21.3	5.38	18.61	33.6	6.99
26.1	12.56	11.5	24.54	5.63	24.59	14.2	7.52
44.2	12.05	5.94	28.92	8.91	26.7	31.7	7.77
38.7	5.25	9.42	45.77	2.09	12.63	16.2	0.82
35.9	17.09	3.66	25.66	4.83	13.63	36.8	7.53
54.1	14.33	16.3	40.74	5.81	13.78	12.8	3.07
52.4	17.66	3.53	27.44	4.12	15.04	32.9	9.21
54.4	25.08	4.04	18.2	3.39	13.46	25.3	14.02
47.3	19.89	7.39	16.93	3.41	10.05	11.6	3.36

## Sheet: Fig 1G
	Th2	Th17	Th1	Th1/Th17
Total CD4	24.6659	17.8035	16.9465	7.25588
Islet	18.4994	19.8472	18.8167	13.4644
Viral	10.6856	7.53333	44.4389	22.9

## Sheet: Fig 1H
	c-peptide slope	islet/milion of CD4	Naïve islet/M CD4	Tscm islet/M CD4	Tcm islet/M CD4	Tem islet/M CD4	Tcm+Tem islet/M CD4
placebo	-0.221022	22	0	0	24	0	21.2
placebo	-0.191922	32	20	2	0	2	0.4
placebo	-0.919052	55	8	0	29	5	33.7
placebo	-0.184833	26	0	0	34	9	43.1
placebo	-0.548156	27	0	1	22	2	23.6
placebo	-0.506865	0	0	0	7	0	0
placebo	-0.49491	22	0	3	8	0	6.4
alefacept	0.197977	0	0	4	2	3	5.6
alefacept	-0.353755	141	0	22	93	21	114.1
alefacept	-0.249861	216	56	0	106	60	166.2
alefacept	0.0568473	0	7	0	0	0	0
alefacept	-0.146765	33	6	8	21	0	19.2
alefacept	0.106697	27	22	0	6	1	7.4
alefacept	-0.304745	150	41	66	27	2	29.4
alefacept	-0.236329	66	30	0	32	3	35.6
alefacept	-0.4024	66	19	0	34	6	39.6
alefacept	0.0507885	0	0	0	0	0	0
alefacept	-0.209377	25	0	15	40	0	31.3

## Sheet: Fig 1I
	c-peptide slope	viral/million of CD4	Naïve viral/M CD4	Tscm viral/M CD4	Tcm viral/M CD4	Tem viral/M CD4	Tcm+Tem viral/M CD4
placebo	-0.221022	1613	15	22	1174	387	1561
placebo	-0.191922	284	14	8	190	59	248
placebo	-0.919052	1338	0	21	1027	283	1310
placebo	-0.184833	3720	35	21	2991	664	3655
placebo	-0.548156	446	19	10	366	52	419
placebo	-0.506865	672	0	0	708	42	750
placebo	-0.49491	1297	22	5	1022	238	1260
alefacept	0.197977	2652	41	7	2206	394	2601
alefacept	-0.353755	2096	39	46	1902	97	1999
alefacept	-0.249861	3802	15	5	2991	788	3779
alefacept	0.0568473	1249	0	0	770	496	1267
alefacept	-0.146765	1045	4	29	649	345	994
alefacept	0.106697	873	16	3	800	49	849
alefacept	-0.304745	2707	225	1378	1032	28	1060
alefacept	-0.236329	2693	104	67	2362	160	2522
alefacept	-0.4024	248	17	0	190	40	230
alefacept	0.0507885	218	0	8	203	19	221
alefacept	-0.209377	3726	0	43	2719	981	3700

## Sheet: Fig 4B
	C-peptide	Fraction of cells/subject in cluster 3
placebo	-0.22102	0.148
placebo	-0.19192	0.203
placebo	-0.91905	0.138
placebo	-0.18483	0.206
placebo	-0.54816	0.164
placebo	-0.50686	0.143
placebo	-0.49491	0.091
alefacept	0.19798	0.118
alefacept	-0.35375	0.333
alefacept	-0.24986	0.308
alefacept	0.05685	0.156
alefacept	-0.14677	0.226
alefacept	0.1067	0.111
alefacept	-0.30474	0.189
alefacept	-0.23633	0.235
alefacept	-0.40245	0.267
alefacept	0.05079	0.213
alefacept	-0.20938	0.28

## Sheet: Fig 4C
	IAR CD4 TCM cells	Fraction cluster 3 cells
placebo	24	0.148
placebo	0	0.203
placebo	29	0.138
placebo	34	0.206
placebo	22	0.164
placebo	7	0.143
placebo	8	0.091
alefacept	2	0.118
alefacept	93	0.333
alefacept	106	0.308
alefacept	0	0.156
alefacept	21	0.226
alefacept	6	0.111
alefacept	27	0.189
alefacept	32	0.235
alefacept	34	0.267
alefacept	0	0.213
alefacept	40	0.28

[truncated: 17 more sheets: Fig 5D, Fig 5F, Fig S2A, Fig S2B, Fig S2C, Fig S2D, Fig S2E, Fig S2F, Fig S2G, Fig S2H, Fig S2I, Fig S2J, Fig S2K, Fig S3A, Fig S3B, Fig S3C, Fig S4C]
